# Supplementary material for: Households as hotspots of Lassa fever? Assessing the spatial distribution of Lassa virus-infected rodents in rural villages of Guinea
Source: Emerg Microbes Infect. 2020 May 27;9(1):1055–64. doi: 10.1080/22221751.2020.1766381 (PMC7336995; doi:10.1080/22221751.2020.1766381)
Supplement: Supplemental Material [file TEMI_A_1766381_SM2752.zip]

Archive with 2 entries (2 files):
- SuplementaryTablesandfigures.docx
- Supplementtablesequences28_02_2020.xlsx
