# Supplementary material for: Households as hotspots of Lassa fever? Assessing the spatial distribution of Lassa virus-infected rodents in rural villages of Guinea
Source: Emerg Microbes Infect. 2020 May 27;9(1):1055–64. doi: 10.1080/22221751.2020.1766381 (PMC7336995; doi:10.1080/22221751.2020.1766381)
Supplement: Supplemental Material [file TEMI_A_1766381_SM2752.zip › Supplementtablesequences28_02_2020.xlsx]

## Sheet: table S1
Table S1. List of LASV sequences from rodents and humans used in the analysis.
label	country	locality	taxa	date	N° GP	N° NP	reference
Ban-289	Guinea	Bantou	LASV Bantou	2003-09-25	GU830838	KP339057	Ölschläger et al. 2010, Fichet-Calvet et al. 2016
Ban-366	Guinea	Bantou	LASV Bantou	2003-09-28	GU830839	KP339063	Ehichioya et al. 2011, Fichet-Calvet et al. 2016
Ban-377	Guinea	Bantou	LASV Bantou	2003-09-28	GU830840	KP339065	Ölschläger et al. 2010, Fichet-Calvet et al. 2016
Ban-384	Guinea	Bantou	LASV Bantou	2003-09-29	GU830841	KP339068	Ölschläger et al. 2010, Fichet-Calvet et al. 2016
Bri-08	Guinea	Brissa	LASV Brissa	2013-12-14	MN123657	KT833205	Fichet-Calvet et al. 2016, Olayemi et al. 2020
Bri-39	Guinea	Brissa	LASV Brissa	2013-12-16	MN123658	KT833206	Fichet-Calvet et al. 2016, Olayemi et al. 2020
Bri-63	Guinea	Brissa	LASV Brissa	2015-03-26	MT119462		this study
Bri-94	Guinea	Brissa	LASV Brissa	2015-05-13	MT119463	MT119557	this study
Bri-99	Guinea	Brissa	LASV Brissa	2015-05-15	MT119464	MT119558	this study
Bri-103	Guinea	Brissa	LASV Brissa	2015-11-09	MT119465	MT119559	this study
Bri-115	Guinea	Brissa	LASV Brissa	2015-11-09	MT119466	MT119560	this study
Bri-116	Guinea	Brissa	LASV Brissa	2015-11-09	MT119467	MT119561	this study
Bri-124	Guinea	Brissa	LASV Brissa	2015-11-09	MT119468	MT119562	this study
Bri-145	Guinea	Brissa	LASV Brissa	2015-11-10	MT119469	MT119563	this study
Bri-161	Guinea	Brissa	LASV Brissa	2015-11-11	MT119470	MT119564	this study
Bri-174	Guinea	Brissa	LASV Brissa	2015-11-11	MT119471	MT119565	this study
Bri-194	Guinea	Brissa	LASV Brissa	2016-11-12	MT119472	MT119566	this study
Bri-195	Guinea	Brissa	LASV Brissa	2016-11-12	MT119473	MT119567	this study
Bri-201	Guinea	Brissa	LASV Brissa	2016-11-12	MT119474	MT119568	this study
Bri-210	Guinea	Brissa	LASV Brissa	2016-11-12	MT119475	MT119569	this study
Bri-215	Guinea	Brissa	LASV Brissa	2016-11-13	MT119476	MT119570	this study
Bri-216	Guinea	Brissa	LASV Brissa	2016-11-13	MT119477	MT119571	this study
Bri-221	Guinea	Brissa	LASV Brissa	2016-11-13	MT119478	MT119572	this study
Bri-222	Guinea	Brissa	LASV Brissa	2016-11-13	MT119479	MT119573	this study
Bri-228	Guinea	Brissa	LASV Brissa	2016-11-14	MT119480	MT119574	this study
Bri-229	Guinea	Brissa	LASV Brissa	2016-11-14	MT119481	MT119575	this study
Dal-02	Guinea	Dalafilani	LASV Dalafilani	2013-11-28	MN123659	KT833196	Fichet-Calvet et al. 2016, Olayemi et al. 2020
Dal-04	Guinea	Dalafilani	LASV Dalafilani	2013-11-28	MN123660	KT833197	Fichet-Calvet et al. 2016, Olayemi et al. 2020
Dal-11	Guinea	Dalafilani	LASV Dalafilani	2013-11-28	MN123661	KT833198	Fichet-Calvet et al. 2016, Olayemi et al. 2020
Dal-17	Guinea	Dalafilani	LASV Dalafilani	2013-11-29	MN123662	KT833199	Fichet-Calvet et al. 2016, Olayemi et al. 2020
Dal-25	Guinea	Dalafilani	LASV Dalafilani	2013-11-29	MN123663	KT833200	Fichet-Calvet et al. 2016, Olayemi et al. 2020
Dal-53	Guinea	Dalafilani	LASV Dalafilani	2014-04-19	MN123664	KT833222	Fichet-Calvet et al. 2016, Olayemi et al. 2020
Dal-10	Guinea	Dalafilani	LASV Dalafilani	2013-11-28	MT119482		this study
Dal-29	Guinea	Dalafilani	LASV Dalafilani	2013-11-30	MT119483	MT119576	this study
Dal-31	Guinea	Dalafilani	LASV Dalafilani	2013-11-30	MT119484	MT119577	this study
Dal-44	Guinea	Dalafilani	LASV Dalafilani	2014-04-17	MT119485	MT119578	this study
Dal-46	Guinea	Dalafilani	LASV Dalafilani	2014-04-17	MT119486	MT119579	this study
Dal-47	Guinea	Dalafilani	LASV Dalafilani	2014-04-17	MT119487	MT119580	this study
Dal-65	Guinea	Dalafilani	LASV Dalafilani	2015-03-19	MT119488		this study
Dal-77	Guinea	Dalafilani	LASV Dalafilani	2016-01-15	MT119489	MT119581	this study
Dal-78	Guinea	Dalafilani	LASV Dalafilani	2016-01-15	MT119490	MT119582	this study
Dal-94	Guinea	Dalafilani	LASV Dalafilani	2016-01-16	MT119491	MT119583	this study
Dal-97	Guinea	Dalafilani	LASV Dalafilani	2016-01-16	MT119492	MT119584	this study
Dal-100	Guinea	Dalafilani	LASV Dalafilani	2016-01-16	MT119493	MT119585	this study
Dal-107	Guinea	Dalafilani	LASV Dalafilani	2016-01-17	MT119494	MT119586	this study
Dal-109	Guinea	Dalafilani	LASV Dalafilani	2016-01-17	MT119495	MT119587	this study
Dal-110	Guinea	Dalafilani	LASV Dalafilani	2016-01-17	MT119496	MT119588	this study
Dal-120	Guinea	Dalafilani	LASV Dalafilani	2017-01-16	MT119497	MT119589	this study
Dal-121	Guinea	Dalafilani	LASV Dalafilani	2017-01-16	MT119498	MT119590	this study
Dal-125	Guinea	Dalafilani	LASV Dalafilani	2017-01-16	MT119499	MT119591	this study
Dal-139	Guinea	Dalafilani	LASV Dalafilani	2017-01-18	MT119500	MT119592	this study
Dal-140	Guinea	Dalafilani	LASV Dalafilani	2017-01-18	MT119501	MT119593	this study
Dam-03	Guinea	Damania	LASV Damania	2013-11-15	MN123665	KT833182	Fichet-Calvet et al. 2016, Olayemi et al. 2020
Dam-05	Guinea	Damania	LASV Damania	2013-11-15	MN123666	KT833183	Fichet-Calvet et al. 2016, Olayemi et al. 2020
Dam-15	Guinea	Damania	LASV Damania	2013-11-15	MN123667	KT833184	Fichet-Calvet et al. 2016, Olayemi et al. 2020
Dam-20	Guinea	Damania	LASV Damania	2013-11-16	MN123668	KT833185	Fichet-Calvet et al. 2016, Olayemi et al. 2020
Dam-38	Guinea	Damania	LASV Damania	2013-11-16	MN123669	KT833186	Fichet-Calvet et al. 2016, Olayemi et al. 2020
Dam-49	Guinea	Damania	LASV Damania	2013-11-17	MN123670	KT833187	Fichet-Calvet et al. 2016, Olayemi et al. 2020
Dam-71	Guinea	Damania	LASV Damania	2014-03-26	MN123671	KT833207	Fichet-Calvet et al. 2016, Olayemi et al. 2020
Dam-72	Guinea	Damania	LASV Damania	2014-03-26	MN123672	KT833208	Fichet-Calvet et al. 2016, Olayemi et al. 2020
Dam-90	Guinea	Damania	LASV Damania	2014-03-27	MN123673	KT833209	Fichet-Calvet et al. 2016, Olayemi et al. 2020
Dam-95	Guinea	Damania	LASV Damania	2014-03-27	MN123674	KT833210	Fichet-Calvet et al. 2016, Olayemi et al. 2020
Dam-27	Guinea	Damania	LASV Damania	2013-11-16	MT119502		this study
Dam-29	Guinea	Damania	LASV Damania	2013-11-16	MT119503		this study
Dam-30	Guinea	Damania	LASV Damania	2013-11-16	MT119504		this study
Dam-31	Guinea	Damania	LASV Damania	2013-11-16	MT119505		this study
Dam-54	Guinea	Damania	LASV Damania	2014-03-25	MT119506	MT119594	this study
Dam-59	Guinea	Damania	LASV Damania	2014-03-25	MT119507	MT119595	this study
Dam-65	Guinea	Damania	LASV Damania	2014-03-26	MT119508	MT119596	this study
Dam-67	Guinea	Damania	LASV Damania	2014-03-26	MT119509		this study
Dam-70	Guinea	Damania	LASV Damania	2014-03-26	MT119510	MT119597	this study
Dam-96	Guinea	Damania	LASV Damania	2014-03-27	MT119511		this study
Dam-119	Guinea	Damania	LASV Damania	2015-04-18	MT119512	MT119598	this study
Dam-127	Guinea	Damania	LASV Damania	2015-04-19	MT119513	MT119599	this study
Dam-135	Guinea	Damania	LASV Damania	2015-11-13	MT119514	MT119600	this study
Dam-151	Guinea	Damania	LASV Damania	2015-11-15	MT119515	MT119601	this study
Dam-152	Guinea	Damania	LASV Damania	2015-11-15	MT119516		this study
Dam-162	Guinea	Damania	LASV Damania	2016-11-16	MT119517	MT119602	this study
Dam-163	Guinea	Damania	LASV Damania	2016-11-16	MT119518	MT119603	this study
Dam-183	Guinea	Damania	LASV Damania	2016-11-16	MT119519	MT119604	this study
Dam-192	Guinea	Damania	LASV Damania	2016-11-17	MT119520	MT119605	this study
GUI-Faranah	Guinea	Faranah hosp.		1996-06-30	KU978807	KU978807	Rossi et al. 2016
Kho-10	Guinea	Khoria		2013-11-24	MN123675	KT833193	Fichet-Calvet et al. 2016, Olayemi et al. 2020
Kho-29	Guinea	Khoria		2013-11-26	MN123676	KT833194	Fichet-Calvet et al. 2016, Olayemi et al. 2020
Kho-30	Guinea	Khoria		2013-11-26	MN123677	KT833195	Fichet-Calvet et al. 2016, Olayemi et al. 2020
GUI-Macenta-Z158	Guinea	Macenta		1981-01-15	AY628201	AY628201	Jahrling,P.B., Geisbert,J. and Ibrahim,M.S.
Mad-39	Guinea	Madina Oula	LASV Madina	2014-05-08	KT992416	KT992416	Olayemi et al. 2016
Mad-41	Guinea	Madina Oula	LASV Madina	2014-05-08	KT992417	KT992417	Olayemi et al. 2016
Mad-63	Guinea	Madina Oula	LASV Madina	2014-05-09	KT992419	KT992419	Olayemi et al. 2016
Mad-69	Guinea	Madina Oula	LASV Madina	2014-05-09	KT992420	KT992420	Olayemi et al. 2016
Mad-83	Guinea	Madina Oula	LASV Madina	2014-05-10	KT992421	KT992421	Olayemi et al. 2016
Saf-01	Guinea	Safrani		2013-12-03	MN123678	KT833203	Fichet-Calvet et al. 2016, Olayemi et al. 2020
Sil-03	Guinea	Silimi		2013-12-06	MN123679	KT833204	Fichet-Calvet et al. 2016, Olayemi et al. 2020
Sok-07	Guinea	Sokourala	LASV Sokourala	2013-11-08	MN123680	KT833175	Fichet-Calvet et al. 2016, Olayemi et al. 2020
Sok-10	Guinea	Sokourala	LASV Sokourala	2013-11-08	MN123681	KT833176	Fichet-Calvet et al. 2016, Olayemi et al. 2020
Sok-18	Guinea	Sokourala	LASV Sokourala	2013-11-09	MN123682	KT833177	Fichet-Calvet et al. 2016, Olayemi et al. 2020
Sok-21	Guinea	Sokourala	LASV Sokourala	2013-11-09	MN123683	KT833178	Fichet-Calvet et al. 2016, Olayemi et al. 2020
Sok-32	Guinea	Sokourala	LASV Sokourala	2013-11-10	MN123684	KT833180	Fichet-Calvet et al. 2016, Olayemi et al. 2020
Sok-40	Guinea	Sokourala	LASV Sokourala	2014-04-03	MN123685	KT833211	Fichet-Calvet et al. 2016, Olayemi et al. 2020
Sok-44	Guinea	Sokourala	LASV Sokourala	2014-04-03	MN123686	KT833212	Fichet-Calvet et al. 2016, Olayemi et al. 2020
Sok-51	Guinea	Sokourala	LASV Sokourala	2014-04-03	MN123687	KT833213	Fichet-Calvet et al. 2016, Olayemi et al. 2020
Sok-61	Guinea	Sokourala	LASV Sokourala	2014-04-04	MN123688	KT833214	Fichet-Calvet et al. 2016, Olayemi et al. 2020
Sok-75	Guinea	Sokourala	LASV Sokourala	2014-04-05	MN123689	KT833216	Fichet-Calvet et al. 2016, Olayemi et al. 2020
Sok-22	Guinea	Sokourala	LASV Sokourala	2013-11-09	MT119521	MT119606	this study
Sok-34	Guinea	Sokourala	LASV Sokourala	2013-11-10	MT119522	MT119607	this study
Sok-37	Guinea	Sokourala	LASV Sokourala	2014-04-03	MT119523	MT119608	this study
Sok-41	Guinea	Sokourala	LASV Sokourala	2014-04-03	MT119524	MT119609	this study
Sok-42	Guinea	Sokourala	LASV Sokourala	2014-04-03	MT119525	MT119610	this study
Sok-49	Guinea	Sokourala	LASV Sokourala	2014-04-03	MT119526	MT119611	this study
Sok-58	Guinea	Sokourala	LASV Sokourala	2014-04-04	MT119527	MT119612	this study
Sok-62	Guinea	Sokourala	LASV Sokourala	2014-04-04	MT119528	MT119613	this study
Sok-68	Guinea	Sokourala	LASV Sokourala	2014-04-04	MT119529	MT119614	this study
Sok-76	Guinea	Sokourala	LASV Sokourala	2014-04-05	MT119530	MT119615	this study
Sok-77	Guinea	Sokourala	LASV Sokourala	2014-04-05	MT119531	MT119616	this study
Sok-95	Guinea	Sokourala	LASV Sokourala	2017-01-31	MT119532	MT119617	this study
Sok-103	Guinea	Sokourala	LASV Sokourala	2017-02-01	MT119533	MT119618	this study
Sok-104	Guinea	Sokourala	LASV Sokourala	2017-02-01	MT119534	MT119619	this study
Son-85	Guinea	Sonkonia	LASV Sonkonia	2014-04-08	MN123690	KT833219	Fichet-Calvet et al. 2016, Olayemi et al. 2020
Son-109	Guinea	Sonkonia	LASV Sonkonia	2014-04-09	MN123691	KT833220	Fichet-Calvet et al. 2016, Olayemi et al. 2020
Son-29	Guinea	Sonkonia	LASV Sonkonia	2013-11-13	MT119535	MT119620	this study
Son-69	Guinea	Sonkonia	LASV Sonkonia	2014-04-07	MT119536	MT119621	this study
Son-105	Guinea	Sonkonia	LASV Sonkonia	2014-04-09	MT119537	MT119622	this study
Son-116	Guinea	Sonkonia	LASV Sonkonia	2015-11-19	MT119538	MT119623	this study
Son-124	Guinea	Sonkonia	LASV Sonkonia	2015-11-19	MT119539	MT119624	this study
Son-133	Guinea	Sonkonia	LASV Sonkonia	2015-11-20	MT119540	MT119625	this study
Son-140	Guinea	Sonkonia	LASV Sonkonia	2015-11-20	MT119541	MT119626	this study
Son-146	Guinea	Sonkonia	LASV Sonkonia	2015-11-20	MT119542	MT119627	this study
Son-193	Guinea	Sonkonia	LASV Sonkonia	2016-11-25	MT119543	MT119628	this study
Son-197	Guinea	Sonkonia	LASV Sonkonia	2016-11-25	MT119544	MT119629	this study
Son-198	Guinea	Sonkonia	LASV Sonkonia	2016-11-25	MT119545	MT119630	this study
Son-211	Guinea	Sonkonia	LASV Sonkonia	2016-11-26	MT119546	MT119631	this study
Tan-491	Guinea	Tanganya	LASV Faranah	2003-10-05	GU830843	KP339079	Ölschläger et al. 2010, Fichet-Calvet et al. 2016
Yar-14	Guinea	Yarawalia	LASV Yarawalia	2013-11-20	MN123692	KT833188	Fichet-Calvet et al. 2016, Olayemi et al. 2020
Yar-20	Guinea	Yarawalia	LASV Yarawalia	2013-11-20	MN123693	KT833189	Fichet-Calvet et al. 2016, Olayemi et al. 2020
Yar-24	Guinea	Yarawalia	LASV Yarawalia	2013-11-21	MN123694	KT833190	Fichet-Calvet et al. 2016, Olayemi et al. 2020
Yar-36	Guinea	Yarawalia	LASV Yarawalia	2013-11-21	MN123695	KT833191	Fichet-Calvet et al. 2016, Olayemi et al. 2020
Yar-46	Guinea	Yarawalia	LASV Yarawalia	2013-11-21	MN123696	KT833192	Fichet-Calvet et al. 2016, Olayemi et al. 2020
Yar-09	Guinea	Yarawalia	LASV Yarawalia	2013-11-20	MT119547	MT119632	this study
Yar-17	Guinea	Yarawalia	LASV Yarawalia	2013-11-20	MT119548		this study
Yar-33	Guinea	Yarawalia	LASV Yarawalia	2013-11-21	MT119549	MT119633	this study
Yar-51	Guinea	Yarawalia	LASV Yarawalia	2014-04-13	MT119550	MT119634	this study
Yar-62	Guinea	Yarawalia	LASV Yarawalia	2014-04-15	MT119551	MT119635	this study
Yar-130	Guinea	Yarawalia	LASV Yarawalia	2015-11-16	MT119552	MT119636	this study
Yar-151	Guinea	Yarawalia	LASV Yarawalia	2015-11-17	MT119553	MT119637	this study
Yar-185	Guinea	Yarawalia	LASV Yarawalia	2016-11-20	MT119554	MT119638	this study
Yar-194	Guinea	Yarawalia	LASV Yarawalia	2016-11-20	MT119555	MT119639	this study
Yar-217	Guinea	Yarawalia	LASV Yarawalia	2016-11-22	MT119556	MT119640	this study
References
Ehichioya, D.U., Hass, M., Becker-Ziaja, B., Ehimuan, J., Asogun, D.A., Fichet-Calvet, E., Kleinsteuber, K., Lelke, M., ter Meulen, J., Akpede, G.O., Omilabu, S.A., Gunther, S., Olschlager, S., 2011. Current molecular epidemiology of Lassa virus in Nigeria. J. Clin. Microbiol. 49, 1157-1161.
Fichet-Calvet, E., Olschlager, S., Strecker, T., Koivogui, L., Becker-Ziaja, B., Camara, A.B., Soropogui, B., Magassouba, N., Gunther, S., 2016. Spatial and temporal evolution of Lassa virus in the natural host population in Upper Guinea. Sci Rep 6, 21977.
Jahrling, P.B., Geisbert, J., Ibrahim, M.S., 2004. Direct Submission Lassa mammarenavirus. NCBI website https://www.ncbi.nlm.nih.gov/nuccore/AY628201
Olayemi, A., Obadare, A., Oyeyiola, A., Igbokwe, J., Fasogbon, A., Igbahenah, F., Ortsega, D., Asogun, D., Umeh, P., Vakkai, I., Abejegah, C., Pahlman, M., Becker-Ziaja, B., Gunther, S., Fichet-Calvet, E., 2016. Arenavirus Diversity and Phylogeography of Mastomys natalensis Rodents, Nigeria. Emerg. Infect. Dis. 22, 687-690.
Olayemi, A., Adesina, A.S., Strecker, T., Magassouba, N., Fichet-Calvet, E., 2020. Determining Ancestry between Rodent- and Human-Derived Virus Sequences in Endemic Foci: Towards a More Integral Molecular Epidemiology of Lassa Fever within West Africa. Biology 9.
Olschlager, S., Lelke, M., Emmerich, P., Panning, M., Drosten, C., Hass, M., Asogun, D., Ehichioya, D., Omilabu, S., Gunther, S., 2010. Improved detection of Lassa virus by reverse transcription-PCR targeting the 5' region of S RNA. J Clin Microbiol 48, 2009-2013.
Rossi, S.L., Guerbois, M., Forrester, N.L., Ksiazek, T., Lin, D., Hari, K., Weaver, S.C., 2016. Direct Submission Lassa mammarenavirus. NCBI website https://www.ncbi.nlm.nih.gov/nuccore/KU978807
